# Supplementary material for: 5-Hy­droxy­indan-1-one
Source: Acta Crystallogr Sect E Struct Rep Online. 2011 Mar 31;67(Pt 4):o992. doi: 10.1107/S1600536811010956 (PMC3099973; doi:10.1107/S1600536811010956)
Supplement: Supplementary file 1 [file e-67-0o992-sup1.cif]

##############################################################################
###                                                                        ###
###        Electronic paper (Acta Crystallographica Section E)             ###
###                                                                        ###
##############################################################################
#                                                                            #
# This CIF contains the data in a paper accepted for publication in Acta     #
# Crystallographica Section E. It conforms to the requirements of Notes      #
# for Authors for Section E, and has been peer reviewed under the auspices   #
# of the IUCr Commission on Journals.                                        #
#                                                                            #
# Full details of the Crystallographic Information File format               #
# are given in the paper "The Crystallographic Information File (CIF):       #
# a New Standard Archive File for Crystallography" by S. R. Hall, F. H.      #
# Allen and I. D. Brown [Acta Cryst. (1991), A47, 655-685].                  #
#                                                                            #
# The current version of the core CIF dictionary is obtainable from          #
# ftp://ftp.iucr.org/pub/cif_core.dic. The current version number is 2.4.    #
#                                                                            #
# Software is freely available for graphical display of the structure(s) in  #
# this CIF.  For information consult the CIF home page http://www.iucr.org/  #
# cif/home.html                                                              #
#                                                                            #
# This file may be used for bona fide research purposes within the           #
# scientific community so long as proper attribution is given to the journal # 
# article from which it was obtained.                                        #
#                                                                            #
##############################################################################
                                             
data_global
_audit_creation_method     SHELXL-97
_journal_date_recd_electronic     2011-03-16
_journal_date_accepted     2011-03-24
_journal_name_full     'Acta Crystallographica, Section E'
_journal_year     2011
_journal_volume     67
_journal_issue      4
_journal_page_first     o992
_journal_page_last     o992
_journal_paper_category     QO
_journal_coeditor_code     SI2345
_publ_contact_author_name     'Professor Kew-Yu Chen'
_publ_contact_author_address
;
  Department of Chemical Engineering, Feng Chia University,
 40724 Taichung, Taiwan, R. O. C.
;
_publ_contact_author_email     kyuchen@fcu.edu.tw
_publ_contact_author_fax     '886-4-24510890'
_publ_contact_author_phone     '886-4-24517250x3683'
_publ_section_title
;
5-Hydroxyindan-1-one
;
loop_
    _publ_author_name
    _publ_author_address
    'Kew-Yu Chen'
;
Department of Chemical Engineering, Feng Chia University,
 40724 Taichung, Taiwan
;
    'Tzu-Chien Fang'
;
Department of Chemical Engineering, Feng Chia University,
 40724 Taichung, Taiwan
;
    'Ming-Jen Chang'
;
Department of Chemical Engineering, Feng Chia University,
 40724 Taichung, Taiwan
;
data_I
_chemical_name_systematic
;
5-Hydroxyindan-1-one
;
_chemical_name_common     ?
_chemical_formula_moiety     'C9 H8 O2'
_chemical_formula_sum     'C9 H8 O2'
_chemical_formula_iupac     'C9 H8 O2'
_chemical_formula_weight     148.15
_chemical_melting_point     ?
_symmetry_cell_setting     orthorhombic
_symmetry_space_group_name_H-M     'P n m a'
_symmetry_space_group_name_Hall     '-P 2ac 2n'
loop_
    _symmetry_equiv_pos_as_xyz
    'x, y, z'
    '-x+1/2, -y, z+1/2'
    '-x, y+1/2, -z'
    'x+1/2, -y+1/2, -z+1/2'
    '-x, -y, -z'
    'x-1/2, y, -z-1/2'
    'x, -y-1/2, z'
    '-x-1/2, y-1/2, z-1/2'
_cell_length_a     13.9126(7)
_cell_length_b     6.7332(4)
_cell_length_c     7.5368(3)
_cell_angle_alpha     90.00
_cell_angle_beta     90.00
_cell_angle_gamma     90.00
_cell_volume     706.02(6)
_cell_formula_units_Z     4
_cell_measurement_reflns_used     962
_cell_measurement_theta_min     2.9224
_cell_measurement_theta_max     29.0903
_cell_measurement_temperature     297(2)
_exptl_crystal_description     parallelepiped
_exptl_crystal_colour     yellow
_exptl_crystal_size_max     0.39
_exptl_crystal_size_mid     0.30
_exptl_crystal_size_min     0.25
_exptl_crystal_density_diffrn     1.394
_exptl_crystal_density_meas     ?
_exptl_crystal_density_method     'not measured'
_exptl_crystal_F_000     312
_exptl_absorpt_coefficient_mu     0.098
_exptl_absorpt_correction_type     multi-scan
_exptl_absorpt_process_details     "(SADABS; Bruker, 2001)"
_exptl_absorpt_correction_T_min     0.99073
_exptl_absorpt_correction_T_max     1.00000
_exptl_special_details
;
;
_diffrn_ambient_temperature     297(2)
_diffrn_radiation_type     MoK\a
_diffrn_radiation_wavelength     0.71073
_diffrn_radiation_monochromator     graphite
_diffrn_measurement_device_type     'Bruker SMART CCD detector'
_diffrn_measurement_method     '\w scans'
_diffrn_detector_area_resol_mean     ?
_diffrn_reflns_number     2023
_diffrn_reflns_av_R_equivalents     0.0198
_diffrn_reflns_av_sigmaI/netI     0.0410
_diffrn_reflns_theta_min     2.93
_diffrn_reflns_theta_max     29.15
_diffrn_reflns_theta_full     26.00
_diffrn_measured_fraction_theta_max     0.888
_diffrn_measured_fraction_theta_full     0.999
_diffrn_reflns_limit_h_min     -19
_diffrn_reflns_limit_h_max     19
_diffrn_reflns_limit_k_min     -9
_diffrn_reflns_limit_k_max     9
_diffrn_reflns_limit_l_min     -10
_diffrn_reflns_limit_l_max     10
_refine_special_details
;
Refinement of <i>F</i>^2^ against ALL reflections. The weighted <i>R</i>-factor
<i>wR</i> and goodness of fit <i>S</i> are based on <i>F</i>^2^, conventional
<i>R</i>-factors <i>R</i> are based on <i>F</i>, with <i>F</i> set to zero for
negative <i>F</i>^2^. The threshold expression of <i>F</i>^2^ >
\s(<i>F</i>^2^) is used only for calculating <i>R</i>-factors(gt) <i>etc</i>.
and is not relevant to the choice of reflections for refinement.
<i>R</i>-factors based on <i>F</i>^2^ are statistically about twice as large
as those based on <i>F</i>, and <i>R</i>- factors based on ALL data will be
even larger.
;
_reflns_number_total     920
_reflns_number_gt     605
_reflns_threshold_expression     >2sigma(I)
_refine_ls_structure_factor_coef     Fsqd
_refine_ls_matrix_type     full
_refine_ls_R_factor_all     0.0627
_refine_ls_R_factor_gt     0.0367
_refine_ls_wR_factor_gt     0.0778
_refine_ls_wR_factor_ref     0.0810
_refine_ls_goodness_of_fit_ref     1.029
_refine_ls_restrained_S_all     1.029
_refine_ls_number_reflns     920
_refine_ls_number_parameters     78
_refine_ls_number_restraints     0
_refine_ls_hydrogen_treatment     mixed
_refine_ls_weighting_scheme     calc
_refine_ls_weighting_details
                      'w=1/[\s^2^(Fo^2^)+(0.0400P)^2^] where P=(Fo^2^+2Fc^2^)/3'
_atom_sites_solution_hydrogens     geom
_atom_sites_solution_primary     direct
_atom_sites_solution_secondary     difmap
_refine_ls_shift/su_max     0.001
_refine_ls_shift/su_mean     0.000
_refine_diff_density_max     0.212
_refine_diff_density_min     -0.209
_refine_ls_extinction_method     none
_refine_ls_extinction_coef     ?
loop_
    _atom_type_symbol
    _atom_type_description
    _atom_type_scat_dispersion_real
    _atom_type_scat_dispersion_imag
    _atom_type_scat_source
    C C 0.0033 0.0016 'International Tables Vol C Tables 4.2.6.8 and 6.1.1.4'
    H H 0.0000 0.0000 'International Tables Vol C Tables 4.2.6.8 and 6.1.1.4'
    O O 0.0106 0.0060 'International Tables Vol C Tables 4.2.6.8 and 6.1.1.4'
_computing_data_collection     'SMART (Bruker, 2001)'
_computing_cell_refinement     'SAINT (Bruker, 2001)'
_computing_data_reduction     'SAINT (Bruker, 2001)'
_computing_structure_solution     'SHELXS97 (Sheldrick, 2008)'
_computing_structure_refinement     'SHELXL97 (Sheldrick, 2008)'
_computing_molecular_graphics     'Ortep-3 for Windows (Farrugia, 1997)'
_computing_publication_material
                                   'WinGX publication routines (Farrugia, 1999)'
loop_
    _atom_site_type_symbol
    _atom_site_label
    _atom_site_fract_x
    _atom_site_fract_y
    _atom_site_fract_z
    _atom_site_U_iso_or_equiv
    _atom_site_adp_type
    _atom_site_calc_flag
    _atom_site_refinement_flags
    _atom_site_occupancy
    _atom_site_disorder_assembly
    _atom_site_disorder_group
    O O1 0.80931(8) 0.2500 0.98929(18) 0.0531(4) Uani d S 1 . .
    O O2 0.34842(9) 0.2500 0.85642(18) 0.0454(4) Uani d S 1 . .
    H H2A 0.3393(16) 0.2500 0.728(3) 0.078(8) Uiso d S 1 . .
    C C1 0.73075(12) 0.2500 1.0631(2) 0.0342(4) Uani d S 1 . .
    C C2 0.71859(13) 0.2500 1.2617(2) 0.0380(5) Uani d S 1 . .
    H H2B 0.7500(10) 0.1348(15) 1.3102(18) 0.058(4) Uiso d . 1 . .
    C C3 0.61036(12) 0.2500 1.2963(2) 0.0354(4) Uani d S 1 . .
    H H3A 0.5894(8) 0.1337(17) 1.3668(17) 0.050(4) Uiso d . 1 . .
    C C4 0.56635(11) 0.2500 1.1138(2) 0.0283(4) Uani d S 1 . .
    C C5 0.63619(10) 0.2500 0.9813(2) 0.0284(4) Uani d S 1 . .
    C C6 0.60937(11) 0.2500 0.8033(2) 0.0336(4) Uani d S 1 . .
    H H6A 0.6558 0.2500 0.7146 0.040 Uiso calc SR 1 . .
    C C7 0.51359(12) 0.2500 0.7604(2) 0.0343(4) Uani d S 1 . .
    H H7A 0.4949 0.2500 0.6419 0.041 Uiso calc SR 1 . .
    C C8 0.44362(12) 0.2500 0.8945(2) 0.0311(4) Uani d S 1 . .
    C C9 0.47000(12) 0.2500 1.0715(2) 0.0320(4) Uani d S 1 . .
    H H9A 0.4236 0.2500 1.1603 0.038 Uiso calc SR 1 . .
loop_
    _atom_site_aniso_label
    _atom_site_aniso_U_11
    _atom_site_aniso_U_22
    _atom_site_aniso_U_33
    _atom_site_aniso_U_12
    _atom_site_aniso_U_13
    _atom_site_aniso_U_23
    O1 0.0222(7) 0.0992(10) 0.0379(7) 0.000 0.0057(7) 0.000
    O2 0.0228(7) 0.0766(9) 0.0369(8) 0.000 -0.0037(6) 0.000
    C1 0.0255(10) 0.0456(10) 0.0315(10) 0.000 0.0013(8) 0.000
    C2 0.0293(11) 0.0537(12) 0.0311(9) 0.000 -0.0035(8) 0.000
    C3 0.0277(10) 0.0528(11) 0.0256(9) 0.000 0.0005(8) 0.000
    C4 0.0254(9) 0.0337(9) 0.0256(8) 0.000 0.0004(7) 0.000
    C5 0.0201(9) 0.0386(9) 0.0264(9) 0.000 0.0012(7) 0.000
    C6 0.0240(10) 0.0502(10) 0.0264(8) 0.000 0.0069(8) 0.000
    C7 0.0300(10) 0.0482(10) 0.0247(8) 0.000 -0.0014(8) 0.000
    C8 0.0203(9) 0.0391(9) 0.0338(9) 0.000 -0.0009(8) 0.000
    C9 0.0239(10) 0.0443(9) 0.0278(9) 0.000 0.0054(7) 0.000
_geom_special_details
;
All e.s.d.'s (except the e.s.d. in the dihedral angle between two l.s. planes)
are estimated using the full covariance matrix. The cell e.s.d.'s are taken
into account individually in the estimation of e.s.d.'s in distances, angles
and torsion angles; correlations between e.s.d.'s in cell parameters are only
used when they are defined by crystal symmetry. An approximate (isotropic)
treatment of cell e.s.d.'s is used for estimating e.s.d.'s involving l.s.
planes.
;
loop_
    _geom_bond_atom_site_label_1
    _geom_bond_atom_site_label_2
    _geom_bond_site_symmetry_2
    _geom_bond_distance
    _geom_bond_publ_flag
    O1 C1 . 1.2264(19) ?
    O2 C8 . 1.355(2) ?
    O2 H2A . 0.97(3) ?
    C1 C5 . 1.453(2) ?
    C1 C2 . 1.506(2) ?
    C2 C3 . 1.528(3) ?
    C2 H2B . 0.963(11) ?
    C3 C4 . 1.506(2) ?
    C3 H3A . 0.990(11) ?
    C4 C5 . 1.393(2) ?
    C4 C9 . 1.378(2) ?
    C5 C6 . 1.393(2) ?
    C6 C7 . 1.371(2) ?
    C6 H6A . 0.9300 ?
    C7 C8 . 1.403(2) ?
    C7 H7A . 0.9300 ?
    C8 C9 . 1.384(2) ?
    C9 H9A . 0.9300 ?
loop_
    _geom_angle_atom_site_label_1
    _geom_angle_atom_site_label_2
    _geom_angle_atom_site_label_3
    _geom_angle_site_symmetry_1
    _geom_angle_site_symmetry_3
    _geom_angle
    _geom_angle_publ_flag
    C8 O2 H2A . . 109.8(14) ?
    O1 C1 C5 . . 127.92(15) ?
    O1 C1 C2 . . 123.42(16) ?
    C5 C1 C2 . . 108.65(15) ?
    C1 C2 C3 . . 106.29(15) ?
    C1 C2 H2B . . 109.1(8) ?
    C3 C2 H2B . . 112.5(8) ?
    C4 C3 C2 . . 104.15(14) ?
    C4 C3 H3A . . 111.7(7) ?
    C2 C3 H3A . . 112.4(7) ?
    C5 C4 C9 . . 120.87(15) ?
    C5 C4 C3 . . 111.78(14) ?
    C9 C4 C3 . . 127.35(15) ?
    C4 C5 C6 . . 120.23(14) ?
    C4 C5 C1 . . 109.13(14) ?
    C6 C5 C1 . . 130.64(15) ?
    C7 C6 C5 . . 119.18(15) ?
    C7 C6 H6A . . 120.4 ?
    C5 C6 H6A . . 120.4 ?
    C6 C7 C8 . . 120.28(16) ?
    C6 C7 H7A . . 119.9 ?
    C8 C7 H7A . . 119.9 ?
    O2 C8 C9 . . 117.62(16) ?
    O2 C8 C7 . . 121.68(15) ?
    C9 C8 C7 . . 120.70(16) ?
    C8 C9 C4 . . 118.74(16) ?
    C8 C9 H9A . . 120.6 ?
    C4 C9 H9A . . 120.6 ?
loop_
    _geom_hbond_atom_site_label_D
    _geom_hbond_atom_site_label_H
    _geom_hbond_atom_site_label_A
    _geom_hbond_site_symmetry_A
    _geom_hbond_distance_DH
    _geom_hbond_distance_HA
    _geom_hbond_distance_DA
    _geom_hbond_angle_DHA
    O2 H2A O1 6_557 0.98(2) 1.69(2) 2.6618(19) 173(2)
