# Supplementary material for: 5-Hy­droxy­indan-1-one
Source: Acta Crystallogr Sect E Struct Rep Online. 2011 Mar 31;67(Pt 4):o992. doi: 10.1107/S1600536811010956 (PMC3099973; doi:10.1107/S1600536811010956)
Supplement: Supplementary file 2 [file e-67-0o992-Isup2.hkl]

# 
# h,k,l, Fc-squared, Fo-squared, sigma(Fo-squared) and status flag 
# 
data_I
_shelx_title ' 5hin in Pnma' 
_shelx_refln_list_code          4 
_shelx_F_calc_maximum       84.59 
_exptl_crystal_F_000       312.00 
_reflns_d_resolution_high  0.7295 
 
loop_ 
 _symmetry_equiv_pos_as_xyz 
 'x, y, z' 
 '-x+1/2, -y, z+1/2' 
 '-x, y+1/2, -z' 
 'x+1/2, -y+1/2, -z+1/2' 
 '-x, -y, -z' 
 'x-1/2, y, -z-1/2' 
 'x, -y-1/2, z' 
 '-x-1/2, y-1/2, z-1/2' 
 
_cell_length_a    13.9126 
_cell_length_b     6.7332 
_cell_length_c     7.5368 
_cell_angle_alpha  90.000 
_cell_angle_beta   90.000 
_cell_angle_gamma  90.000 
 
_shelx_F_squared_multiplier     1.000 
 
loop_ 
 _refln_index_h 
 _refln_index_k 
 _refln_index_l 
 _refln_F_squared_calc 
 _refln_F_squared_meas 
 _refln_F_squared_sigma 
 _refln_observed_status 
   2   0   0       12.68       10.46      1.10 o 
   4   0   0       90.91       93.11      3.08 o 
   6   0   0        8.25        7.94      2.79 o 
   8   0   0       31.14       37.30      3.86 o 
  10   0   0       12.22       10.62      3.89 o 
  12   0   0       81.89       69.74      5.39 o 
  14   0   0       15.13       14.79      4.41 o 
  16   0   0        1.90        3.16      4.04 o 
   2   1   0      627.41      588.59      1.80 o 
   4   1   0      457.38      479.45      3.85 o 
   6   1   0      671.17      718.71      5.22 o 
   8   1   0     1712.68     1810.64     16.62 o 
  10   1   0      678.60      638.39      6.62 o 
  12   1   0       12.85       11.87      3.19 o 
  14   1   0       36.93       41.13      3.63 o 
  16   1   0       13.02       15.41      4.70 o 
   2   2   0       23.81       23.75      0.63 o 
   4   2   0       68.69       71.24      1.40 o 
   6   2   0       31.88       32.14      1.04 o 
   8   2   0       17.85       19.27      1.25 o 
  10   2   0       11.34       12.39      1.22 o 
  12   2   0       81.02       73.59      2.17 o 
  14   2   0       14.66       11.72      4.82 o 
  16   2   0        1.53       -0.02      5.12 o 
   2   3   0       94.57      106.00      1.89 o 
   4   3   0       64.80       62.65      1.15 o 
   6   3   0      234.17      238.53      2.64 o 
   8   3   0      714.01      743.51      6.16 o 
  10   3   0      365.53      355.91      4.83 o 
  12   3   0        8.56        7.22      1.84 o 
  14   3   0       18.26       19.20      4.98 o 
  16   3   0        5.70        6.74      4.46 o 
   0   4   0     7155.14     7319.94    104.92 o 
   2   4   0       30.42       27.80      0.97 o 
   4   4   0       15.46       15.28      0.76 o 
   6   4   0        5.73        5.60      1.11 o 
   8   4   0       11.10        9.83      2.30 o 
  10   4   0        9.48        8.97      2.20 o 
  12   4   0       52.26       49.82      2.89 o 
  14   4   0       10.38       12.69      4.86 o 
  16   4   0        0.98        2.89      5.31 o 
   2   5   0       58.92       58.48      1.07 o 
   4   5   0        1.65        2.61      1.77 o 
   6   5   0       61.11       56.10      2.77 o 
   8   5   0      221.22      231.82      7.40 o 
  10   5   0      118.89      121.33      6.67 o 
  12   5   0        3.96        3.18      2.32 o 
  14   5   0        6.38        4.12      4.73 o 
   0   6   0     1481.40     1422.29     15.58 o 
   2   6   0       20.22       21.22      4.32 o 
   4   6   0        0.77        0.75      4.50 o 
   6   6   0        3.69        2.15      3.98 o 
   8   6   0        6.80        7.84      2.34 o 
  10   6   0        6.36        6.14      2.61 o 
  12   6   0       19.42       19.10      2.79 o 
   2   7   0       37.59       29.61      5.49 o 
   4   7   0        0.19        1.03      4.70 o 
   6   7   0       16.29       15.25      4.78 o 
   8   7   0       58.15       60.33      5.05 o 
  10   7   0       27.48       27.86      4.66 o 
  12   7   0        1.76        0.53      3.34 o 
   0   8   0      324.30      325.82      9.93 o 
   2   8   0        9.63       12.86      4.57 o 
   4   8   0        0.00        0.55      4.90 o 
   6   8   0        4.59        0.79      4.79 o 
   1   0   1     3933.82     3330.29     33.78 o 
   2   0   1     1875.95     1717.23     27.81 o 
   3   0   1      177.23      178.73      3.18 o 
   4   0   1      253.77      251.00      4.49 o 
   5   0   1      353.55      367.19      5.36 o 
   6   0   1       62.83       71.19      3.56 o 
   7   0   1       95.60       97.86      6.16 o 
   8   0   1       98.07      103.37      3.31 o 
   9   0   1       53.16       50.63      3.20 o 
  10   0   1       32.97       26.13      2.93 o 
  11   0   1      764.71      763.38      7.70 o 
  12   0   1      460.51      446.64      9.20 o 
  13   0   1      185.62      172.02      6.78 o 
  14   0   1        5.81        4.10      4.57 o 
  15   0   1        3.23        6.48      4.61 o 
  16   0   1        8.72       13.02      4.79 o 
  17   0   1        0.13        1.33      4.75 o 
   0   1   1       43.96       46.19      1.61 o 
   1   1   1     1288.74     1278.10     16.91 o 
   2   1   1      762.67      732.28      3.19 o 
   3   1   1      799.74      754.83      2.62 o 
   4   1   1      432.82      419.53      1.63 o 
   5   1   1       72.10       80.78      1.03 o 
   6   1   1     1419.07     1572.52      6.12 o 
   7   1   1       77.18       92.79      1.52 o 
   8   1   1       47.18       51.74      1.31 o 
   9   1   1      200.05      213.78      3.97 o 
  10   1   1       34.07       36.88      1.18 o 
  11   1   1       15.19       17.87      1.19 o 
  12   1   1       35.25       30.77      2.79 o 
  13   1   1       17.12       17.91      3.06 o 
  14   1   1        1.13        0.73      3.05 o 
  15   1   1       13.52       15.20      3.30 o 
  16   1   1        4.57        8.76      3.25 o 
  17   1   1       84.21      102.97      4.77 o 
   1   2   1     2142.83     2152.06     11.60 o 
   2   2   1      778.60      773.77      3.41 o 
   3   2   1       75.03       73.14      0.78 o 
   4   2   1      172.25      167.52      1.06 o 
   5   2   1      233.23      237.75      1.68 o 
   6   2   1       47.08       53.46      1.21 o 
   7   2   1       37.51       33.92      1.36 o 
   8   2   1       59.00       58.18      1.65 o 
   9   2   1       35.86       32.49      1.49 o 
  10   2   1       22.43       22.19      1.46 o 
  11   2   1      536.58      547.06      5.64 o 
  12   2   1      361.80      346.99      4.84 o 
  13   2   1      131.26      122.37      3.52 o 
  14   2   1        6.52        2.71      2.83 o 
  15   2   1        1.54        3.71      2.86 o 
  16   2   1        7.95        8.85      2.98 o 
  17   2   1        0.20        0.04      4.19 o 
   0   3   1      113.15       96.27      1.91 o 
   1   3   1      461.24      472.82      1.74 o 
   2   3   1      153.07      158.95      1.42 o 
   3   3   1      193.09      188.58      1.34 o 
   4   3   1      107.76      104.86      1.02 o 
   5   3   1       14.30       16.20      0.71 o 
   6   3   1      376.89      393.03      2.51 o 
   7   3   1       83.82       88.68      1.87 o 
   8   3   1       34.30       37.73      1.57 o 
   9   3   1       75.12       80.71      1.98 o 
  10   3   1       14.65       14.59      1.49 o 
  11   3   1        1.70        1.76      1.35 o 
  12   3   1       25.54       28.82      2.42 o 
  13   3   1       11.46       12.04      2.72 o 
  14   3   1        0.09        1.08      2.52 o 
  15   3   1        3.96        6.11      2.75 o 
  16   3   1        3.89        6.75      4.66 o 
   1   4   1      591.71      579.85      5.49 o 
   2   4   1      135.91      144.85      1.19 o 
   3   4   1        9.86        9.29      0.59 o 
   4   4   1       39.43       36.97      0.87 o 
   5   4   1       54.33       51.22      1.10 o 
   6   4   1       23.86       23.84      1.26 o 
   7   4   1        2.08        0.61      1.07 o 
   8   4   1       29.35       28.19      2.07 o 
   9   4   1       15.53       14.61      1.99 o 
  10   4   1       11.47       12.17      1.94 o 
  11   4   1      226.01      232.15      5.87 o 
  12   4   1      182.76      177.23      4.71 o 
  13   4   1       48.99       52.10      3.00 o 
  14   4   1        5.82        6.21      4.87 o 
  15   4   1        0.01        0.31      4.92 o 
   0   5   1       10.66       10.72      1.15 o 
   1   5   1       86.98       82.72      2.56 o 
   2   5   1       38.91       37.43      0.87 o 
   3   5   1       29.04       28.19      0.64 o 
   4   5   1       18.80       18.78      1.14 o 
   5   5   1        6.49        6.82      1.74 o 
   6   5   1       86.69       85.46      2.65 o 
   7   5   1       46.32       39.87      2.33 o 
   8   5   1       11.45       11.79      2.01 o 
   9   5   1       11.10       13.53      2.00 o 
  10   5   1        2.45        1.54      1.85 o 
  11   5   1        0.34        0.04      1.76 o 
  12   5   1        8.29        9.72      3.29 o 
  13   5   1        7.25        6.52      2.35 o 
  14   5   1        0.03        1.70      4.38 o 
  15   5   1        0.13        5.04      5.17 o 
   1   6   1      153.42      156.71      4.05 o 
   2   6   1       28.39       28.65      2.93 o 
   3   6   1        1.05        1.95      2.60 o 
   4   6   1        2.33        0.99      2.42 o 
   5   6   1        5.20        3.88      1.75 o 
   6   6   1       10.28        7.76      1.94 o 
   7   6   1        0.18        0.62      1.96 o 
   8   6   1       16.03       15.43      2.20 o 
   9   6   1        6.10        4.90      2.06 o 
  10   6   1        5.99        8.06      2.11 o 
  11   6   1       73.86       76.05      2.89 o 
  12   6   1       65.08       64.28      3.49 o 
  13   6   1       11.37        9.69      4.73 o 
  14   6   1        3.25        1.10      4.45 o 
   0   7   1        0.06        3.56      4.86 o 
   1   7   1       16.85       16.36      3.67 o 
   2   7   1       11.99       11.81      3.51 o 
   3   7   1        4.03        3.65      2.67 o 
   4   7   1        3.16        4.01      2.67 o 
   5   7   1        3.67        3.40      3.31 o 
   6   7   1       21.49       22.09      3.43 o 
   7   7   1       17.12       14.56      3.18 o 
   8   7   1        2.80        2.55      2.86 o 
   9   7   1        0.66        0.52      2.87 o 
  10   7   1        0.14        1.28      2.79 o 
  11   7   1        1.08        0.75      2.71 o 
  12   7   1        1.38        1.83      4.06 o 
   1   8   1       42.23       41.37      5.37 o 
   2   8   1        5.94        6.44      3.70 o 
   3   8   1        0.15       -0.13      3.54 o 
   4   8   1        0.00        1.76      5.27 o 
   5   8   1        0.52        2.62      4.17 o 
   0   0   2       75.20       65.96      2.44 o 
   1   0   2      171.16      170.01      3.23 o 
   2   0   2      302.82      296.48      4.43 o 
   3   0   2        1.55        2.98      2.82 o 
   4   0   2       30.82       27.60      2.88 o 
   5   0   2       12.69       11.59      2.69 o 
   6   0   2      108.15      115.69      4.26 o 
   7   0   2      188.20      199.25      5.29 o 
   8   0   2      491.41      488.37      8.09 o 
   9   0   2        2.79        5.30      3.77 o 
  10   0   2      128.62      120.38      5.55 o 
  11   0   2      800.47      758.47     11.06 o 
  12   0   2       20.12       31.03      5.01 o 
  13   0   2      146.29      144.87      6.53 o 
  14   0   2        0.02        0.85      4.24 o 
  15   0   2       11.64       20.86      5.05 o 
  16   0   2       45.21       50.08      5.23 o 
  17   0   2        0.24        1.44      4.80 o 
   1   1   2      235.97      225.50      2.04 o 
   2   1   2      832.71      848.45      3.93 o 
   3   1   2     1041.01     1076.85      4.60 o 
   4   1   2        0.17        0.59      0.67 o 
   5   1   2      450.86      495.06      9.92 o 
   6   1   2      622.11      680.34      3.48 o 
   7   1   2      375.88      407.59      4.76 o 
   8   1   2       90.81       93.86      3.36 o 
   9   1   2        3.75        4.38      2.49 o 
  10   1   2       22.65       24.68      3.11 o 
  11   1   2        5.21        6.09      2.97 o 
  12   1   2      579.93      528.25      7.00 o 
  13   1   2        1.82        0.11      2.93 o 
  14   1   2        4.08        3.99      2.90 o 
  15   1   2        0.91        3.10      3.30 o 
  16   1   2       10.10       10.57      3.04 o 
  17   1   2        0.36        0.00      4.19 o 
   0   2   2        7.71        4.36      1.81 o 
   1   2   2      204.83      215.67      2.07 o 
   2   2   2      214.29      217.96      2.14 o 
   3   2   2        0.22        0.90      0.66 o 
   4   2   2       31.21       32.58      0.99 o 
   5   2   2       34.69       36.67      0.98 o 
   6   2   2       40.70       41.03      1.47 o 
   7   2   2       82.43       83.95      1.68 o 
   8   2   2      278.37      287.91      4.85 o 
   9   2   2        0.12       -0.21      2.23 o 
  10   2   2      127.46      119.63      3.74 o 
  11   2   2      623.91      606.71      7.09 o 
  12   2   2       12.84       19.19      2.96 o 
  13   2   2      110.71      100.35      5.93 o 
  14   2   2        0.15        0.15      2.91 o 
  15   2   2        7.70       12.65      3.11 o 
  16   2   2       33.02       32.78      3.47 o 
  17   2   2        0.07       -1.37      3.73 o 
   1   3   2       31.64       32.34      0.86 o 
   2   3   2      233.16      235.55      1.98 o 
   3   3   2      344.79      335.26      2.00 o 
   4   3   2        2.90        3.32      0.73 o 
   5   3   2      123.21      130.25      1.86 o 
   6   3   2      243.56      254.77      2.88 o 
   7   3   2      192.80      207.32      2.71 o 
   8   3   2       37.75       35.20      2.24 o 
   9   3   2        1.29        1.18      1.94 o 
  10   3   2       18.15       19.17      2.45 o 
  11   3   2        3.49        1.62      2.22 o 
  12   3   2      328.79      315.22      5.50 o 
  13   3   2        4.10        3.32      2.46 o 
  14   3   2        0.73       -0.41      2.51 o 
  15   3   2        1.10        1.85      2.52 o 
  16   3   2        7.78        8.07      2.82 o 
  17   3   2        0.65       -0.24      3.34 o 
   0   4   2        0.02        0.03      0.32 o 
   1   4   2       82.80       82.25      2.88 o 
   2   4   2       54.82       54.25      1.32 o 
   3   4   2        1.17        1.65      0.50 o 
   4   4   2        9.25        9.01      0.65 o 
   5   4   2       43.43       44.05      1.62 o 
   6   4   2        5.29        4.64      0.89 o 
   7   4   2       19.52       18.16      1.49 o 
   8   4   2       72.15       76.91      2.55 o 
   9   4   2        1.99        1.99      1.74 o 
  10   4   2       96.26       95.21      3.12 o 
  11   4   2      304.29      305.04      5.06 o 
  12   4   2        5.15        5.52      2.22 o 
  13   4   2       58.93       53.26      3.10 o 
  14   4   2        0.81       -0.61      4.30 o 
  15   4   2        2.00        5.48      5.33 o 
   1   5   2        4.79        5.95      1.29 o 
   2   5   2       39.56       42.05      2.11 o 
   3   5   2       71.70       69.39      2.44 o 
   4   5   2        8.21        7.71      1.58 o 
   5   5   2       33.29       32.70      2.68 o 
   6   5   2       58.62       57.15      3.05 o 
   7   5   2       52.19       51.61      3.12 o 
   8   5   2        9.50       10.58      3.85 o 
   9   5   2        0.00        0.95      3.83 o 
  10   5   2        9.83       13.72      4.34 o 
  11   5   2        0.56        1.99      4.36 o 
  12   5   2      122.42      115.03      6.23 o 
  13   5   2        4.66        5.79      2.53 o 
  14   5   2        0.04       -1.33      5.07 o 
   0   6   2        0.29        0.68      4.86 o 
   1   6   2       11.91       14.42      4.32 o 
   2   6   2        6.04        4.73      3.41 o 
   3   6   2        0.42        0.32      1.94 o 
   4   6   2        0.39       -0.11      1.99 o 
   5   6   2       24.76       22.34      2.20 o 
   6   6   2        1.00        1.62      2.06 o 
   7   6   2        7.34        6.90      2.13 o 
   8   6   2       13.73       16.32      2.78 o 
   9   6   2        3.46        2.08      2.76 o 
  10   6   2       46.89       45.90      3.31 o 
  11   6   2      103.82      106.05      4.18 o 
  12   6   2        2.08        3.08      2.85 o 
  13   6   2       25.66       21.83      3.15 o 
  14   6   2        1.20       -1.24      4.41 o 
   1   7   2        0.87        1.82      3.61 o 
   2   7   2        5.66        5.52      3.37 o 
   3   7   2       13.45       14.34      3.27 o 
   4   7   2        6.08        4.60      3.30 o 
   5   7   2        9.49        8.77      3.41 o 
   6   7   2       12.68       13.13      3.19 o 
   7   7   2       10.81        9.11      4.12 o 
   8   7   2        1.74        1.97      3.91 o 
   9   7   2        0.15        0.67      3.94 o 
  10   7   2        3.19        1.45      4.55 o 
   0   8   2        0.00        4.08      5.29 o 
   1   8   2        1.98        3.05      3.66 o 
   2   8   2        0.62       -2.02      3.21 o 
   3   8   2        0.35        0.31      3.34 o 
   4   8   2        0.01        2.24      3.81 o 
   5   8   2       10.96        9.89      4.56 o 
   1   0   3      273.66      266.24      4.75 o 
   2   0   3      289.09      299.05      4.97 o 
   3   0   3      221.14      202.23      4.45 o 
   4   0   3      139.72      157.08      4.65 o 
   5   0   3      119.74      116.81      4.46 o 
   6   0   3       66.52       77.50      4.20 o 
   7   0   3       30.78       34.61      1.02 o 
   8   0   3        2.25        4.18      3.74 o 
   9   0   3      236.23      227.48      6.44 o 
  10   0   3      115.31      115.49      5.63 o 
  11   0   3       84.37       67.05      5.54 o 
  12   0   3       71.96       69.14      5.23 o 
  13   0   3        0.99       -1.03      4.09 o 
  14   0   3        0.33        1.65      3.92 o 
  15   0   3       10.90       13.18      4.29 o 
  16   0   3        0.86       -0.23      4.84 o 
   0   1   3       72.43       68.33      2.16 o 
   1   1   3     2310.16     2331.33     10.86 o 
   2   1   3      684.99      721.33      3.98 o 
   3   1   3       34.84       33.12      2.47 o 
   4   1   3      432.91      470.36      4.63 o 
   5   1   3      490.78      553.05     12.63 o 
   6   1   3        0.12       -0.07      0.96 o 
   7   1   3       50.94       47.52      1.81 o 
   8   1   3       43.87       42.66      2.84 o 
   9   1   3       11.73       12.32      2.75 o 
  10   1   3        9.01        6.17      2.85 o 
  11   1   3        7.22        4.89      3.14 o 
  12   1   3       46.01       45.05      3.38 o 
  13   1   3       36.68       28.40      3.27 o 
  14   1   3       22.20       22.62      3.17 o 
  15   1   3        1.58        1.15      2.85 o 
  16   1   3        1.51        0.91      3.39 o 
   1   2   3      200.74      208.50      2.43 o 
   2   2   3      140.76      141.19      2.56 o 
   3   2   3      110.31      104.75      1.85 o 
   4   2   3       81.22       88.10      2.37 o 
   5   2   3       44.42       39.91      2.12 o 
   6   2   3       50.79       63.50      2.63 o 
   7   2   3       29.80       35.15      1.20 o 
   8   2   3        2.28        3.01      1.02 o 
   9   2   3      161.61      148.21      3.87 o 
  10   2   3       86.25       88.20      4.89 o 
  11   2   3       67.46       58.40      3.36 o 
  12   2   3       60.96       61.93      3.45 o 
  13   2   3        0.33        1.98      2.79 o 
  14   2   3        0.13        1.73      2.72 o 
  15   2   3        7.45        8.67      3.01 o 
  16   2   3        0.96        1.08      3.21 o 
  17   2   3        1.48        1.71      3.79 o 
   0   3   3       30.76       32.78      1.58 o 
   1   3   3      604.86      602.03      4.13 o 
   2   3   3      217.34      214.96      2.47 o 
   3   3   3       11.55       11.55      1.50 o 
   4   3   3      246.60      268.32      2.67 o 
   5   3   3      259.85      278.92      3.76 o 
   6   3   3        0.07        0.86      1.32 o 
   7   3   3       27.90       30.64      1.70 o 
   8   3   3       27.92       30.29      2.49 o 
   9   3   3       12.64       13.78      2.28 o 
  10   3   3        3.56        1.08      2.21 o 
  11   3   3        2.77        0.98      2.25 o 
  12   3   3       29.67       27.58      2.79 o 
  13   3   3       29.14       24.22      2.74 o 
  14   3   3       14.06       13.35      2.77 o 
  15   3   3        1.33        2.60      2.67 o 
  16   3   3        1.04        2.43      3.48 o 
  17   3   3        2.81        1.84      3.70 o 
   1   4   3       59.26       65.90      1.23 o 
   2   4   3       34.04       33.00      1.04 o 
   3   4   3        9.26       10.63      1.10 o 
   4   4   3       36.94       38.18      1.52 o 
   5   4   3        3.19        2.91      1.22 o 
   6   4   3       25.68       26.41      1.65 o 
   7   4   3       18.86       18.34      1.58 o 
   8   4   3        0.45        1.11      1.40 o 
   9   4   3       63.27       61.19      2.66 o 
  10   4   3       43.46       42.17      2.60 o 
  11   4   3       32.37       29.69      2.92 o 
  12   4   3       36.74       34.80      2.71 o 
  13   4   3        0.00        1.63      4.42 o 
  14   4   3        0.00        0.07      5.07 o 
   0   5   3       16.87       13.62      2.65 o 
   1   5   3      110.69      108.38      1.69 o 
   2   5   3       59.65       58.42      1.46 o 
   3   5   3        2.77        2.89      1.76 o 
   4   5   3       80.38       81.56      2.46 o 
   5   5   3       64.53       64.95      2.45 o 
   6   5   3        0.16        0.79      2.66 o 
   7   5   3        2.36        3.71      2.48 o 
   8   5   3        9.44       11.41      2.53 o 
   9   5   3       10.10       11.58      4.30 o 
  10   5   3        1.63        0.57      4.42 o 
  11   5   3        0.94       -0.12      4.35 o 
  12   5   3       13.79        8.92      4.34 o 
  13   5   3       14.08       14.33      5.13 o 
  14   5   3        5.46        7.31      4.61 o 
   1   6   3        8.18        9.22      2.09 o 
   2   6   3        9.81        9.50      2.11 o 
   3   6   3        0.68       -0.03      2.28 o 
   4   6   3       20.03       18.19      2.50 o 
   5   6   3        0.03       -0.21      2.45 o 
   6   6   3       10.91        9.82      2.68 o 
   7   6   3        8.39        7.19      2.63 o 
   8   6   3        0.08        0.10      2.53 o 
   9   6   3       18.86       17.15      4.25 o 
  10   6   3       17.59       14.90      4.48 o 
  11   6   3       10.10        6.91      4.27 o 
  12   6   3       16.26       14.24      3.63 o 
  13   6   3        0.04        2.12      2.90 o 
   0   7   3        8.61        3.25      5.21 o 
   1   7   3       20.36       20.54      3.57 o 
   2   7   3       16.41       18.46      3.60 o 
   3   7   3        0.68       -1.65      3.53 o 
   4   7   3       20.69       22.25      3.37 o 
   5   7   3       11.84       12.27      3.38 o 
   6   7   3        0.04        1.16      2.92 o 
   7   7   3        0.05        0.33      2.91 o 
   8   7   3        2.05        1.45      3.98 o 
   1   8   3        1.09        1.57      3.90 o 
   2   8   3        2.77        5.29      5.48 o 
   3   8   3        2.01        3.25      5.29 o 
   4   8   3        7.96        7.44      5.23 o 
   5   8   3        0.05        0.55      4.88 o 
   6   8   3        4.07        0.58      4.26 o 
   0   0   4      138.45      143.29      4.68 o 
   1   0   4      217.56      226.05      6.61 o 
   2   0   4      476.76      488.90      7.07 o 
   3   0   4       11.44       16.23      3.28 o 
   4   0   4       74.70       72.36      4.33 o 
   5   0   4      193.94      229.24      6.22 o 
   6   0   4      123.33      120.98      5.10 o 
   7   0   4      520.28      511.67      8.56 o 
   8   0   4      118.20      104.27      5.32 o 
   9   0   4       50.08       54.51      4.95 o 
  10   0   4      455.19      423.48      8.92 o 
  11   0   4        6.88        5.24      4.06 o 
  12   0   4       43.51       49.00      5.26 o 
  13   0   4        0.92        0.29      4.14 o 
  14   0   4       12.64        9.34      4.18 o 
  15   0   4       37.96       45.72      5.23 o 
  16   0   4        0.78        3.12      4.32 o 
   1   1   4      606.16      647.59      5.78 o 
   2   1   4      350.40      386.84      4.47 o 
   3   1   4       74.62       68.27      2.70 o 
   4   1   4        4.26        3.02      2.42 o 
   5   1   4        5.60        7.81      2.47 o 
   6   1   4       93.10       91.34      3.25 o 
   7   1   4        4.65        2.77      1.16 o 
   8   1   4      121.21      116.25      3.80 o 
   9   1   4      224.00      213.92      4.76 o 
  10   1   4      329.09      322.82      5.70 o 
  11   1   4        2.74        3.53      2.87 o 
  12   1   4       57.40       58.57      3.75 o 
  13   1   4       12.63       15.10      3.16 o 
  14   1   4       49.65       50.79      3.73 o 
  15   1   4       80.19       97.80      4.41 o 
  16   1   4        2.02       -0.31      4.19 o 
   0   2   4      108.06      108.72      2.76 o 
   1   2   4      110.91      107.15      2.22 o 
   2   2   4      272.80      277.29      3.77 o 
   3   2   4       14.16       14.41      1.99 o 
   4   2   4       33.42       28.03      2.34 o 
   5   2   4      106.75      111.44      3.49 o 
   6   2   4       74.67       81.54      2.99 o 
   7   2   4      343.74      340.21      5.01 o 
   8   2   4      110.11      104.82      3.62 o 
   9   2   4       44.62       43.14      3.18 o 
  10   2   4      341.78      339.68      5.66 o 
  11   2   4        6.20        3.44      2.74 o 
  12   2   4       30.38       31.57      3.15 o 
  13   2   4        0.34        0.14      2.86 o 
  14   2   4        8.46        8.54      3.07 o 
  15   2   4       30.13       32.38      3.57 o 
  16   2   4        0.08        2.37      4.19 o 
   1   3   4      267.45      274.05      2.63 o 
   2   3   4      216.90      233.41      3.00 o 
   3   3   4       26.27       24.25      1.69 o 
   4   3   4        1.99        3.15      1.67 o 
   5   3   4        3.05        4.58      1.86 o 
   6   3   4       36.81       37.81      2.35 o 
   7   3   4        2.92        1.86      2.02 o 
   8   3   4       51.19       49.90      1.97 o 
   9   3   4      139.84      139.25      3.82 o 
  10   3   4      191.88      193.94      4.46 o 
  11   3   4        1.80        4.13      2.45 o 
  12   3   4       23.16       19.59      2.76 o 
  13   3   4        7.97        7.75      2.55 o 
  14   3   4       25.69       30.70      3.38 o 
  15   3   4       57.06       68.84      5.06 o 
  16   3   4        1.51        0.68      3.62 o 
   0   4   4       36.37       36.89      1.89 o 
   1   4   4       41.46       41.14      1.38 o 
   2   4   4       82.41       81.45      2.05 o 
   3   4   4        7.33        5.86      1.40 o 
   4   4   4        4.90        4.02      1.42 o 
   5   4   4       33.38       35.39      2.30 o 
   6   4   4       31.70       37.82      1.83 o 
   7   4   4      137.70      141.30      3.97 o 
   8   4   4       87.51       91.11      2.42 o 
   9   4   4       26.01       27.95      2.41 o 
  10   4   4      147.54      154.45      4.05 o 
  11   4   4        2.82        4.05      4.86 o 
  12   4   4       12.57       10.61      4.37 o 
  13   4   4        0.01        1.54      4.42 o 
  14   4   4        2.68        1.84      4.78 o 
   1   5   4       84.12       85.71      3.99 o 
   2   5   4       73.44       74.73      1.99 o 
   3   5   4        4.06        4.04      2.47 o 
   4   5   4        0.05        0.15      2.03 o 
   5   5   4        0.81        1.54      1.96 o 
   6   5   4        6.52        5.92      2.01 o 
   7   5   4        1.82        1.80      2.55 o 
   8   5   4       16.39       16.72      4.35 o 
   9   5   4       60.64       57.66      5.48 o 
  10   5   4       79.94       92.87      6.18 o 
  11   5   4        0.65       -2.20      4.62 o 
  12   5   4        4.19        5.66      4.86 o 
  13   5   4        3.24        0.49      5.23 o 
   0   6   4        5.03        4.37      3.12 o 
   1   6   4       20.24       19.48      2.01 o 
   2   6   4       24.14       22.18      2.76 o 
   3   6   4        1.38        1.09      2.63 o 
   4   6   4        0.38        0.35      2.67 o 
   5   6   4       11.29        9.95      2.77 o 
   6   6   4       15.62       13.90      2.86 o 
   7   6   4       45.02       43.19      3.28 o 
   8   6   4       51.11       51.84      4.91 o 
   9   6   4        9.74       10.49      4.21 o 
  10   6   4       41.16       38.22      5.03 o 
  11   6   4        0.40       -0.11      4.86 o 
  12   6   4        3.92        3.63      5.01 o 
   1   7   4       22.00       24.30      3.85 o 
   2   7   4       17.67       22.50      3.82 o 
   3   7   4        0.25       -1.23      3.41 o 
   4   7   4        0.62       -1.50      3.22 o 
   5   7   4        0.20        0.45      3.22 o 
   6   7   4        0.81        1.67      4.02 o 
   3   8   4        0.23       -0.48      5.32 o 
   4   8   4        0.00        2.23      5.35 o 
   5   8   4        3.19        3.74      4.50 o 
   6   8   4        6.15        5.37      4.45 o 
   1   0   5      243.65      221.81      4.26 o 
   2   0   5      156.60      150.79      3.78 o 
   3   0   5        6.71        7.29      3.51 o 
   4   0   5      157.31      163.46      5.50 o 
   5   0   5      120.09      116.09      5.34 o 
   6   0   5       58.69       55.15      4.68 o 
   7   0   5      320.00      293.26      7.41 o 
   8   0   5      554.91      551.78      9.98 o 
   9   0   5       90.94       81.04      5.31 o 
  10   0   5        2.09        1.66      4.16 o 
  11   0   5        0.31        3.05      4.47 o 
  12   0   5        0.69        0.90      4.01 o 
  13   0   5        3.94        4.60      4.56 o 
  14   0   5        4.54        1.48      4.04 o 
  15   0   5        0.35        1.26      4.61 o 
   0   1   5      134.29      139.89      3.66 o 
   1   1   5       86.72       79.47      2.21 o 
   2   1   5      182.49      166.14      3.14 o 
   3   1   5       45.88       45.82      3.45 o 
   4   1   5        7.94        7.33      2.50 o 
   5   1   5       53.61       49.28      3.26 o 
   6   1   5        4.99        3.63      2.64 o 
   7   1   5      162.45      146.97      4.20 o 
   8   1   5        8.75        9.70      3.05 o 
   9   1   5       14.95        9.04      2.92 o 
  10   1   5       66.73       63.32      3.55 o 
  11   1   5       28.22       25.49      3.23 o 
  12   1   5        9.27        9.10      3.25 o 
  13   1   5        0.36        0.84      2.83 o 
  14   1   5        0.78       -1.25      3.24 o 
  15   1   5        7.42        5.09      4.43 o 
   1   2   5      181.92      163.52      2.56 o 
   2   2   5       94.56       85.92      2.56 o 
   3   2   5        1.22        1.00      1.87 o 
   4   2   5      108.07      109.30      3.36 o 
   5   2   5       70.07       69.92      3.15 o 
   6   2   5       36.37       34.68      2.84 o 
   7   2   5      255.49      239.45      4.81 o 
   8   2   5      432.07      438.58      6.23 o 
   9   2   5       70.52       69.70      3.49 o 
  10   2   5        1.37       -0.62      2.72 o 
  11   2   5        0.56       -0.18      2.74 o 
  12   2   5        0.96        0.80      2.87 o 
  13   2   5        2.09        1.91      2.70 o 
  14   2   5        2.49        0.55      3.09 o 
  15   2   5        0.18        2.86      4.23 o 
   0   3   5       87.89       94.02      2.94 o 
   1   3   5       39.61       42.12      1.73 o 
   2   3   5      101.42       93.53      2.13 o 
   3   3   5       18.28       21.08      1.99 o 
   4   3   5        7.22        5.37      1.93 o 
   5   3   5       21.69       18.75      2.27 o 
   6   3   5        9.22       10.18      2.27 o 
   7   3   5       76.13       69.91      3.10 o 
   8   3   5        3.36        3.94      2.21 o 
   9   3   5       21.41       22.55      2.65 o 
  10   3   5       32.21       32.57      2.85 o 
  11   3   5       15.97       12.32      2.69 o 
  12   3   5        6.53        4.41      2.50 o 
  13   3   5        0.13        1.22      2.57 o 
  14   3   5        1.30       -0.45      3.12 o 
  15   3   5        4.28        5.35      3.31 o 
   1   4   5       79.41       75.29      1.87 o 
   2   4   5       33.62       33.01      1.56 o 
   3   4   5        1.70        2.12      1.57 o 
   4   4   5       51.31       51.93      2.15 o 
   5   4   5       18.17       22.42      1.89 o 
   6   4   5       10.17       10.18      2.07 o 
   7   4   5      135.64      131.69      3.54 o 
   8   4   5      204.90      211.54      5.12 o 
   9   4   5       36.80       39.74      5.53 o 
  10   4   5        0.62        0.60      4.39 o 
  11   4   5        1.23        5.71      5.05 o 
  12   4   5        1.43        2.23      4.70 o 
   0   5   5       25.69       26.78      4.00 o 
   1   5   5        7.42        7.28      2.58 o 
   2   5   5       39.89       38.17      3.13 o 
   3   5   5       10.54       10.82      2.71 o 
   4   5   5        6.52        6.78      2.76 o 
   5   5   5        7.25        6.59      2.80 o 
   6   5   5        5.99        7.24      2.19 o 
   7   5   5       22.87       25.74      2.41 o 
   8   5   5        0.48       -0.16      4.62 o 
   9   5   5       16.82       14.94      4.51 o 
  10   5   5        9.01       14.55      4.96 o 
  11   5   5        6.91        6.65      5.22 o 
  12   5   5        3.91        2.84      5.35 o 
   1   6   5       25.15       24.53      2.72 o 
   2   6   5       11.51       13.18      2.54 o 
   3   6   5        4.92        4.15      2.79 o 
   4   6   5       21.89       18.58      3.04 o 
   5   6   5        3.10        1.68      2.78 o 
   6   6   5        1.60        1.65      2.68 o 
   7   6   5       53.22       58.56      5.35 o 
   8   6   5       64.05       63.68      5.27 o 
   9   6   5       15.04       17.65      4.62 o 
  10   6   5        0.26        2.94      4.73 o 
  11   6   5        1.24       -0.09      4.90 o 
   0   7   5        4.16        1.76      4.89 o 
   1   7   5        0.83        5.48      4.53 o 
   2   7   5       11.82       11.10      5.15 o 
   3   7   5        4.94        5.98      4.73 o 
   4   7   5        3.79        4.46      4.46 o 
   5   7   5        2.36        1.61      4.29 o 
   0   0   6       16.39       11.24      4.14 o 
   1   0   6      382.44      359.17      9.72 o 
   2   0   6      145.59      139.11      4.11 o 
   3   0   6      431.27      412.26      7.33 o 
   4   0   6      578.20      560.19      9.65 o 
   5   0   6        6.02        7.18      4.49 o 
   6   0   6       61.06       58.14      5.32 o 
   7   0   6        2.07        3.10      3.91 o 
   8   0   6        0.25       -0.76      4.20 o 
   9   0   6        2.59        1.90      4.10 o 
  10   0   6        2.43        2.19      4.04 o 
  11   0   6       11.64       11.15      4.27 o 
  12   0   6        0.17        2.30      4.31 o 
  13   0   6       13.49       18.08      5.02 o 
   1   1   6       46.86       48.46      2.29 o 
   2   1   6        8.09        8.44      1.96 o 
   3   1   6        0.47        2.83      2.38 o 
   4   1   6      215.74      194.61      5.37 o 
   5   1   6      179.28      158.64      4.48 o 
   6   1   6      108.88      109.61      4.08 o 
   7   1   6        2.00        1.44      2.71 o 
   8   1   6       33.59       31.54      3.28 o 
   9   1   6      117.72      110.91      4.26 o 
  10   1   6        4.94        0.44      3.03 o 
  11   1   6       18.05       13.04      3.30 o 
  12   1   6        3.10        4.42      3.05 o 
  13   1   6       11.18       14.40      3.34 o 
  14   1   6       28.80       34.84      5.19 o 
   0   2   6       26.68       25.45      2.81 o 
   1   2   6      273.28      256.90      3.39 o 
   2   2   6       99.17       99.53      2.58 o 
   3   2   6      377.81      371.07      4.70 o 
   4   2   6      455.28      433.82      6.60 o 
   5   2   6        3.54        5.02      2.77 o 
   6   2   6       46.78       46.00      3.52 o 
   7   2   6        1.22        1.78      2.61 o 
   8   2   6        0.65       -0.35      2.66 o 
   9   2   6        1.31        2.12      2.77 o 
  10   2   6        1.82        3.14      2.77 o 
  11   2   6        9.43       11.42      2.82 o 
  12   2   6        0.22       -0.85      2.98 o 
  13   2   6       11.42       15.53      4.04 o 
  14   2   6        2.08        3.79      4.15 o 
   1   3   6       41.58       43.28      1.95 o 
   2   3   6        1.18        1.55      1.55 o 
   3   3   6        0.35        1.01      1.57 o 
   4   3   6      105.18      101.91      2.97 o 
   5   3   6      115.70      110.94      3.13 o 
   6   3   6       61.92       59.28      3.09 o 
   7   3   6        1.19       -0.19      2.30 o 
   8   3   6       26.05       26.43      2.79 o 
   9   3   6       72.07       71.47      3.45 o 
  10   3   6        2.64        2.03      2.52 o 
  11   3   6       13.22       10.71      2.81 o 
  12   3   6        2.71        2.82      2.64 o 
  13   3   6        6.50        6.27      3.28 o 
   0   4   6       33.74       33.39      2.45 o 
   1   4   6      115.40      118.19      2.42 o 
   2   4   6       39.89       44.30      2.24 o 
   3   4   6      219.41      217.28      3.69 o 
   4   4   6      230.42      231.85      3.89 o 
   5   4   6        0.34        1.85      1.84 o 
   6   4   6       19.41       18.17      2.02 o 
   7   4   6        0.30        0.09      4.46 o 
   8   4   6        1.95        2.57      4.53 o 
   9   4   6        0.45        5.98      5.03 o 
  10   4   6        0.76        3.50      4.41 o 
  11   4   6        4.52        9.54      5.52 o 
   1   5   6       22.46       19.78      3.06 o 
   2   5   6        0.33       -0.16      2.75 o 
   3   5   6        1.93        2.84      2.85 o 
   4   5   6       31.19       30.99      4.09 o 
   5   5   6       46.57       47.24      3.56 o 
   6   5   6       23.31       19.52      3.14 o 
   7   5   6        0.87        1.90      3.05 o 
   8   5   6       14.39       15.99      3.15 o 
   9   5   6       27.52       25.92      3.63 o 
  10   5   6        0.89       -0.41      4.41 o 
   0   6   6       21.02       17.60      4.19 o 
   1   6   6       35.36       35.40      4.25 o 
   2   6   6       12.93       14.08      2.95 o 
   3   6   6       83.93       88.77      5.66 o 
   4   6   6       81.46       85.07      5.76 o 
   5   6   6        0.13       -0.75      2.81 o 
   6   6   6        4.80        3.00      4.53 o 
   7   6   6        0.06       -1.18      4.19 o 
   8   6   6        2.40        0.10      4.92 o 
   9   6   6        0.25       -0.25      4.95 o 
   2   7   6        1.03        0.35      5.18 o 
   3   7   6        1.58        3.37      5.04 o 
   4   7   6        6.55        4.79      4.34 o 
   1   0   7        2.81        2.75      3.03 o 
   2   0   7       81.03       69.87      3.69 o 
   3   0   7       89.76       97.12      4.00 o 
   4   0   7       45.02       40.45      3.51 o 
   5   0   7      105.51       96.44      5.63 o 
   6   0   7        0.15        2.51      4.68 o 
   7   0   7       39.27       45.25      5.03 o 
   8   0   7        4.02        1.14      4.02 o 
   9   0   7       10.90        7.52      4.14 o 
  10   0   7        3.94        7.06      4.05 o 
  11   0   7       20.40       20.16      4.92 o 
  12   0   7       89.26      117.61      7.20 o 
   0   1   7       23.27       14.70      2.93 o 
   1   1   7        5.28        5.87      2.04 o 
   2   1   7       56.61       44.67      2.37 o 
   3   1   7       12.58        8.02      2.07 o 
   4   1   7       49.22       37.00      2.28 o 
   5   1   7        3.36        3.93      3.08 o 
   6   1   7        5.73        6.24      3.03 o 
   7   1   7       29.11       35.57      3.36 o 
   8   1   7        1.07        5.17      2.88 o 
   9   1   7        7.58        7.28      2.89 o 
  10   1   7        1.70        0.60      2.91 o 
  11   1   7       41.36       38.82      3.72 o 
  12   1   7       10.96       14.00      4.76 o 
   1   2   7        1.62        0.87      1.83 o 
   2   2   7       67.53       63.49      2.44 o 
   3   2   7       73.60       78.57      2.59 o 
   4   2   7       34.53       35.91      2.28 o 
   5   2   7       83.21       81.48      3.29 o 
   6   2   7        0.29        2.42      2.65 o 
   7   2   7       26.75       23.63      3.08 o 
   8   2   7        3.11        5.70      2.80 o 
   9   2   7        8.50       11.02      2.99 o 
  10   2   7        3.46        5.60      3.06 o 
  11   2   7       13.94       11.44      3.04 o 
  12   2   7       73.86       87.74      5.64 o 
   0   3   7       14.20       12.98      3.12 o 
   1   3   7        2.83        2.24      1.69 o 
   2   3   7       36.35       32.14      2.07 o 
   3   3   7       15.35       14.06      1.87 o 
   4   3   7       30.92       30.52      2.07 o 
   5   3   7        1.41        1.77      2.11 o 
   6   3   7        4.84        3.96      2.13 o 
   7   3   7       16.61       19.20      2.73 o 
   8   3   7        0.24        0.82      2.48 o 
   9   3   7        2.82        5.13      2.65 o 
  10   3   7        0.49        0.75      2.72 o 
  11   3   7       23.40       27.14      4.16 o 
  12   3   7        6.40        9.36      3.67 o 
   1   4   7        0.70        0.35      1.49 o 
   2   4   7       42.30       43.02      2.00 o 
   3   4   7       40.82       42.81      2.03 o 
   4   4   7       18.12       19.72      2.29 o 
   5   4   7       39.91       39.70      2.55 o 
   6   4   7        0.53       -0.74      3.18 o 
   7   4   7        9.76       13.97      3.52 o 
   8   4   7        1.62        4.45      3.15 o 
   9   4   7        4.41        1.03      5.36 o 
   0   5   7        5.52        3.33      4.13 o 
   1   5   7        0.98        1.46      2.99 o 
   2   5   7       13.20       14.45      3.30 o 
   3   5   7       10.55        9.21      3.09 o 
   4   5   7       15.89       16.51      3.25 o 
   5   5   7        0.26        0.16      3.25 o 
   6   5   7        2.74        3.82      3.24 o 
   7   5   7        6.44       10.05      3.59 o 
   8   5   7        0.02       -0.62      4.28 o 
   9   5   7        0.13       -2.00      4.84 o 
   1   6   7        0.39        0.86      2.89 o 
   2   6   7       20.54       17.62      3.44 o 
   3   6   7       15.60       14.67      4.50 o 
   4   6   7        7.84        5.23      4.70 o 
   5   6   7       12.52       11.59      4.61 o 
   6   6   7        0.46        1.27      5.09 o 
   0   0   8       41.28       55.22      5.07 o 
   1   0   8        1.88        6.02      2.94 o 
   2   0   8        0.02       -0.25      2.94 o 
   3   0   8        0.16       -0.29      2.94 o 
   4   0   8        1.98        2.68      3.10 o 
   5   0   8        6.51        6.92      3.25 o 
   6   0   8       44.20       49.65      3.97 o 
   7   0   8        8.85       11.51      4.71 o 
   8   0   8       58.07       70.48      5.86 o 
   9   0   8        8.06       10.59      4.35 o 
   1   1   8        2.59        2.88      2.04 o 
   2   1   8       18.88       22.00      2.28 o 
   3   1   8        3.98        0.94      2.16 o 
   4   1   8       36.34       34.10      2.49 o 
   5   1   8        1.86        1.73      2.21 o 
   6   1   8       35.17       37.65      2.91 o 
   7   1   8       44.14       46.14      3.65 o 
   8   1   8       30.19       35.19      3.51 o 
   9   1   8       29.01       37.34      3.51 o 
  10   1   8        4.91        2.77      4.10 o 
   0   2   8       29.55       31.91      3.36 o 
   1   2   8        1.41        4.79      2.01 o 
   2   2   8        0.06        0.05      2.07 o 
   3   2   8        0.27        1.47      2.00 o 
   4   2   8        2.14        1.42      1.93 o 
   5   2   8        4.80        5.99      2.03 o 
   6   2   8       32.57       36.25      2.45 o 
   7   2   8        6.98        8.52      2.52 o 
   8   2   8       44.36       52.18      3.57 o 
   9   2   8        5.39        6.15      3.59 o 
  10   2   8        6.35        7.78      3.92 o 
   1   3   8        1.78        2.11      1.75 o 
   2   3   8        9.08       11.77      1.96 o 
   3   3   8        2.69        0.47      1.77 o 
   4   3   8       18.98       16.64      2.01 o 
   5   3   8        0.75        0.18      1.86 o 
   6   3   8       25.43       28.56      2.33 o 
   7   3   8       26.42       29.86      2.66 o 
   8   3   8       23.00       25.27      3.77 o 
   9   3   8       18.06       20.97      3.70 o 
   0   4   8       12.01       10.03      4.86 o 
   1   4   8        0.51        0.41      2.11 o 
   2   4   8        0.48        1.00      1.95 o 
   3   4   8        0.64        1.21      2.04 o 
   4   4   8        1.31        2.22      2.19 o 
   5   4   8        2.06        3.12      2.30 o 
   6   4   8       13.35       14.36      2.85 o 
   7   4   8        3.44        7.88      3.54 o 
   1   5   8        0.66        1.70      3.48 o 
   2   5   8        1.64        1.14      3.47 o 
   3   5   8        1.31        0.89      3.41 o 
   4   5   8        6.62        6.90      4.91 o 
   5   5   8        0.19        3.28      5.10 o 
   1   0   9        8.41       13.85      3.51 o 
   2   0   9        4.10        6.67      2.91 o 
   3   0   9       37.85       38.01      3.62 o 
   4   0   9        8.00        5.80      3.19 o 
   5   0   9       24.63       38.54      3.81 o 
   6   0   9        9.74       14.73      4.73 o 
   0   1   9       77.32       84.79      4.25 o 
   1   1   9        0.00       -0.78      2.22 o 
   2   1   9        4.11        4.35      2.16 o 
   3   1   9       22.74       26.92      2.43 o 
   4   1   9        0.03        0.50      2.17 o 
   5   1   9        3.84        7.76      2.52 o 
   6   1   9       53.63       72.05      6.16 o 
   1   2   9        8.20       13.29      2.18 o 
   2   2   9        2.27        3.60      2.12 o 
   3   2   9       28.77       35.60      2.54 o 
   4   2   9        5.67        6.89      2.69 o 
   5   2   9       19.55       26.30      3.20 o 
   6   2   9        7.98        8.75      3.74 o 
   7   2   9        0.34        0.86      3.58 o 
   0   3   9       47.17       51.76      4.79 o 
   1   3   9        0.07        1.86      2.43 o 
   2   3   9        3.93        4.90      2.52 o 
   3   3   9       17.42       19.28      2.85 o 
   4   3   9        0.03        1.05      2.67 o 
   5   3   9        2.11        7.86      2.85 o 
   6   3   9       33.69       43.41      4.58 o 
                                                 
